# Supplementary material for: Surprising features of nuclear receptor interaction networks revealed by live-cell single-molecule imaging
Source: eLife. 2025 Jan 10;12:RP92979. doi: 10.7554/eLife.92979 (PMC11723585; doi:10.7554/eLife.92979)
Supplement: Figure 1—source data 6. [file elife-92979-fig1-data6.zip]

Archive with 6 entries (5 files):
- Figure 1_ Source data 2.2/
- __MACOSX/._Figure 1_ Source data 2.2
- Figure 1_ Source data 2.2/Multichannel blot image showing anti-Halo signal over membrane_RARAclones.tif
- Figure 1_ Source data 2.2/Original uncropped image showing anti-Halo signal over membrane_RARAclones.tif
- Figure 1_ Source data 2.2/Multichannel blot image showing anti-Cent2 signal for anti-Halo membrane_RARAclones.tif
- Figure 1_ Source data 2.2/Original uncropped image showing anti-Cent2 signal for anti-Halo membrane_RARAclones.tif
