# Supplementary material for: Surprising features of nuclear receptor interaction networks revealed by live-cell single-molecule imaging
Source: eLife. 2025 Jan 10;12:RP92979. doi: 10.7554/eLife.92979 (PMC11723585; doi:10.7554/eLife.92979)
Supplement: Figure 1—source data 7. [file elife-92979-fig1-data7.zip]

Archive with 8 entries (7 files):
- Figure 1_ Source data 2.3/
- __MACOSX/._Figure 1_ Source data 2.3
- Figure 1_ Source data 2.3/Multichannel blot image showing anti-Rxra(N-term) signal over membrane_RXRAclones.tif
- Figure 1_ Source data 2.3/Original uncropped image showing anti-Rxra(N-term) signal over membrane_RXRAclones.tif
- Figure 1_ Source data 2.3/Multichannel blot image showing anti-Cent2 signal for anti-Rxra (C-term&N-term) membrane_RXRAclones.tif
- Figure 1_ Source data 2.3/Original uncropped image showing anti-Cent2 signal for anti-Rxra (C-term&N-term) membrane_RXRAclones.tif
- Figure 1_ Source data 2.3/Original uncropped image showing anti-Rxra(C-term) signal over membrane_RXRAclones.tif
- Figure 1_ Source data 2.3/Multichannel blot image showing anti-Rxra(C-term) signal over membrane_RXRAclones.tif
