# Supplementary material for: Surprising features of nuclear receptor interaction networks revealed by live-cell single-molecule imaging
Source: eLife. 2025 Jan 10;12:RP92979. doi: 10.7554/eLife.92979 (PMC11723585; doi:10.7554/eLife.92979)
Supplement: Figure 1—source data 8. [file elife-92979-fig1-data8.zip]

Archive with 8 entries (7 files):
- Figure 1_ Source data 2.4/
- __MACOSX/._Figure 1_ Source data 2.4
- Figure 1_ Source data 2.4/Multichannel blot image showing anti-V5 signal over membrane_RXRAclones.tif
- Figure 1_ Source data 2.4/Multichannel blot image showing anti-Halo signal over membrane_RXRAclones.tif
- Figure 1_ Source data 2.4/Original uncropped image showing anti-Cent2 signal for anti-V5 & anti-Halo membrane_RXRAclones.tif
- Figure 1_ Source data 2.4/Original uncropped image showing anti-V5 signal over membrane_RXRAclones.tif
- Figure 1_ Source data 2.4/Original uncropped image showing anti-Halo signal over membrane_RXRAclones.tif
- Figure 1_ Source data 2.4/Multichannel blot image showing anti-Cent2 signal for anti-V5 & anti-Halo membrane_RXRAclones.tif
