# Supplementary material for: Surprising features of nuclear receptor interaction networks revealed by live-cell single-molecule imaging
Source: eLife. 2025 Jan 10;12:RP92979. doi: 10.7554/eLife.92979 (PMC11723585; doi:10.7554/eLife.92979)
Supplement: Figure 1—figure supplement 1—source data 1. [file elife-92979-fig1-figsupp1-data1.zip]

Archive with 8 entries (7 files):
- Figure 1_ Figure supplement 1_ Source data 1/
- __MACOSX/._Figure 1_ Figure supplement 1_ Source data 1
- Figure 1_ Figure supplement 1_ Source data 1/Figure1-Figuresupplement1-Figureofalluncroppedblotswithrelevantbandslabeled.pdf
- __MACOSX/Figure 1_ Figure supplement 1_ Source data 1/._Figure1-Figuresupplement1-Figureofalluncroppedblotswithrelevantbandslabeled.pdf
- Figure 1_ Figure supplement 1_ Source data 1/._Figure1-Figuresupplement1-Figureofalluncroppedblotswithrelevantbandslabeled.pdf
- Figure 1_ Figure supplement 1_ Source data 1/Figure1_Figure supplement1_sourcedata1&2_readme.rtf
- __MACOSX/Figure 1_ Figure supplement 1_ Source data 1/._Figure1_Figure supplement1_sourcedata1&2_readme.rtf
- Figure 1_ Figure supplement 1_ Source data 1/._Figure1_Figure supplement1_sourcedata1&2_readme.rtf
