# Supplementary material for: Surprising features of nuclear receptor interaction networks revealed by live-cell single-molecule imaging
Source: eLife. 2025 Jan 10;12:RP92979. doi: 10.7554/eLife.92979 (PMC11723585; doi:10.7554/eLife.92979)
Supplement: Figure 1—figure supplement 1—source data 2. [file elife-92979-fig1-figsupp1-data2.zip]

Archive with 10 entries (9 files):
- Figure 1_ Figure supplement 1_ Source data 2/
- __MACOSX/._Figure 1_ Figure supplement 1_ Source data 2
- Figure 1_ Figure supplement 1_ Source data 2/Multichannel blot image showing anti-V5 signal for V5-RXRa IP membrane.tif
- Figure 1_ Figure supplement 1_ Source data 2/Original uncropped image showing anti-Flag signal for RARa-Halo-Flag coIP membrane.tif
- Figure 1_ Figure supplement 1_ Source data 2/Multichannel blot image showing anti-Flag signal for RARa-Halo-Flag coIP membrane.tif
- Figure 1_ Figure supplement 1_ Source data 2/Multichannel blot image showing anti-Flag signal for RARa-Flag coIP membrane.tif
- Figure 1_ Figure supplement 1_ Source data 2/Original uncropped image showing anti-V5 signal for V5-RXRa IP membrane.tif
- Figure 1_ Figure supplement 1_ Source data 2/Multichannel blot image showing anti-V5 signal for V5-Halo-RXRa IP membrane.tif
- Figure 1_ Figure supplement 1_ Source data 2/Original uncropped image showing anti-Flag signal for RARa-Flag coIP membrane.tif
- Figure 1_ Figure supplement 1_ Source data 2/Original uncropped image showing anti-V5 signal for V5-Halo-RXRa IP membrane.tif
