# Supplementary material for: Surprising features of nuclear receptor interaction networks revealed by live-cell single-molecule imaging
Source: eLife. 2025 Jan 10;12:RP92979. doi: 10.7554/eLife.92979 (PMC11723585; doi:10.7554/eLife.92979)
Supplement: Figure 2—source data 1. [file elife-92979-fig2-data1.zip]

Archive with 11 entries (10 files):
- Figure 2_ Source data 1/
- __MACOSX/._Figure 2_ Source data 1
- Figure 2_ Source data 1/.DS_Store
- __MACOSX/Figure 2_ Source data 1/._.DS_Store
- Figure 2_ Source data 1/._.DS_Store
- Figure 2_ Source data 1/Figure2-Figureofalluncroppedblotswithrelevantbandslabeled.pdf
- __MACOSX/Figure 2_ Source data 1/._Figure2-Figureofalluncroppedblotswithrelevantbandslabeled.pdf
- Figure 2_ Source data 1/._Figure2-Figureofalluncroppedblotswithrelevantbandslabeled.pdf
- Figure 2_ Source data 1/Figure2_sourcedata 1&2_readme.rtf
- __MACOSX/Figure 2_ Source data 1/._Figure2_sourcedata 1&2_readme.rtf
- Figure 2_ Source data 1/._Figure2_sourcedata 1&2_readme.rtf
