# Supplementary material for: Surprising features of nuclear receptor interaction networks revealed by live-cell single-molecule imaging
Source: eLife. 2025 Jan 10;12:RP92979. doi: 10.7554/eLife.92979 (PMC11723585; doi:10.7554/eLife.92979)
Supplement: Figure 2—source data 2. [file elife-92979-fig2-data2.zip]

Archive with 10 entries (9 files):
- Figure 2_ Source data 2/
- __MACOSX/._Figure 2_ Source data 2
- Figure 2_ Source data 2/Multichannel blot image showing anti-Cent2 signal for anti-Flag membrane_RARA_OE.tif
- Figure 2_ Source data 2/Original uncropped image showing anti-TBP signal for anti-V5 membrane_RXRA_OE.tif
- Figure 2_ Source data 2/Original uncropped image showing anti-Cent2 signal for anti-Flag membrane_RARA_OE.tif
- Figure 2_ Source data 2/Multichannel blot image showing anti-Flag signal over membrane_RARA_OE.tif
- Figure 2_ Source data 2/Multichannel blot image showing anti-V5 signal over membrane_RXRA_OE.tif
- Figure 2_ Source data 2/Original uncropped image showing anti-Flag signal over membrane_RARA_OE.tif
- Figure 2_ Source data 2/Original uncropped image showing anti-V5 signal over membrane_RXRA_OE.tif
- Figure 2_ Source data 2/Multichannel blot image showing anti-TBP signal for anti-V5 membrane_RXRA_OE.tif
