# Supplementary material for: Surprising features of nuclear receptor interaction networks revealed by live-cell single-molecule imaging
Source: eLife. 2025 Jan 10;12:RP92979. doi: 10.7554/eLife.92979 (PMC11723585; doi:10.7554/eLife.92979)
Supplement: Figure 2—figure supplement 2—source data 4. [file elife-92979-fig2-figsupp2-data4.zip]

Archive with 9 entries (8 files):
- Figure 2-figure supplement 2C_source data 2/
- __MACOSX/._Figure 2-figure supplement 2C_source data 2
- Figure 2-figure supplement 2C_source data 2/.DS_Store
- __MACOSX/Figure 2-figure supplement 2C_source data 2/._.DS_Store
- Figure 2-figure supplement 2C_source data 2/._.DS_Store
- Figure 2-figure supplement 2C_source data 2/Original uncropped image showing SNAP fluorescent signal for Figure2-figuresupplement2C_Gel2.tif
- Figure 2-figure supplement 2C_source data 2/Original uncropped image showing SNAP fluorescent signal for Figure2-figuresupplement2C_Gel4.tif
- Figure 2-figure supplement 2C_source data 2/Original uncropped image showing Halo fluorescent signal for Figure2-figuresupplement2C_Gel3.tif
- Figure 2-figure supplement 2C_source data 2/Original uncropped image showing Halo fluorescent signal for Figure2-figuresupplement2C_Gel1.tif
