# Supplementary material for: Surprising features of nuclear receptor interaction networks revealed by live-cell single-molecule imaging
Source: eLife. 2025 Jan 10;12:RP92979. doi: 10.7554/eLife.92979 (PMC11723585; doi:10.7554/eLife.92979)
Supplement: Figure 2—figure supplement 2—source data 7. [file elife-92979-fig2-figsupp2-data7.zip]

Archive with 8 entries (7 files):
- Figure 2-figure supplement 2D_source data 2.1/
- __MACOSX/._Figure 2-figure supplement 2D_source data 2.1
- Figure 2-figure supplement 2D_source data 2.1/Multichannel blot image showing anti-TBP signal for SNAP transcripts_RARAHalo.tif
- Figure 2-figure supplement 2D_source data 2.1/Original uncropped image showing anti-V5 signal for SNAP transcripts_RARAHalo.tif
- Figure 2-figure supplement 2D_source data 2.1/Original uncropped image showing anti-TBP signal for SNAP transcripts_RARAHalo.tif
- Figure 2-figure supplement 2D_source data 2.1/Multichannel blot image showing anti-Flag signal for SNAP transcripts_RARAHalo.tif
- Figure 2-figure supplement 2D_source data 2.1/Multichannel blot image showing anti-V5 signal for SNAP transcripts_RARAHalo.tif
- Figure 2-figure supplement 2D_source data 2.1/Original uncropped image showing anti-Flag signal for SNAP transcripts_RARAHalo.tif
